# Supplementary material for: How much synthetic oxytocin is infused during labour? A review and analysis of regimens used in 12 countries
Source: PLoS One. 2020 Jul 28;15(7):e0227941. doi: 10.1371/journal.pone.0227941 (PMC7386656; doi:10.1371/journal.pone.0227941)
Supplement: S1 Data — (XLSX) [file pone.0227941.s001.xlsx]

## Sheet: Oxytocin regimens
Oxytocin regimens for inducing or augmenting labour - data collection form
Country	Is there a national guideline?	Year	Oxytocin dose	Infusion fluid	Amount	Start dose	Escalation rate	Maximum dose	Is there a separate guideline for induction and acceleration (augmentation) of labour?	Is oxytocin titrated with uterine contractions?	How often are uterine contractions recorded?	Does guideline differ (dose, escalation rate, uterine activity, stage of labour (first or second stage)) for nulliparous women?	Does guideline differ (dose, escalation rate, uterine activity, stage of labour (first or second stage)) for multiparous women?	Does guideline differ (dose, escalation rate, uterine activity, stage of labour (first or second stage)) for women with a uterine scar?	Does guideline differ (dose, escalation rate, uterine activity, stage of labour (first or second stage)) for women with a twin pregnancy?	Does guideline differ (dose, escalation rate, uterine activity, stage of labour (first or second stage)) for women in pre-term labour?	Do local guidelines differ from national guidelines? (If yes, give example)	Variations in guidelines	Who can start oxytocin infusion?	Criteria for starting oxytocin infusion	Contraindication to use	Criteria for stopping oxytocin infusion	Who was involved in the development of the guideline? (Obstetricians, midwives, users)
