# Supplementary material for: How much synthetic oxytocin is infused during labour? A review and analysis of regimens used in 12 countries
Source: PLoS One. 2020 Jul 28;15(7):e0227941. doi: 10.1371/journal.pone.0227941 (PMC7386656; doi:10.1371/journal.pone.0227941)
Supplement: S2 Data — (XLSX) [file pone.0227941.s002.xlsx]

## Sheet: Oxytocin regimens
Country	Is there a national guideline?	Regimen source	Year	Oxytocin dose	Infusion fluid	Amount	Start dose	Escalation rate	Maximum dose	Is there a separate guideline for induction and acceleration (augmentation) of labour?	Is oxytocin titrated with uterine contractions?	How often are uterine contractions recorded?	Does guideline differ (dose, escalation rate, uterine activity, stage of labour (first or second stage)) for primiparous women?	Does guideline differ (dose, escalation rate, uterine activity, stage of labour (first or second stage)) for multiparous women?	Does guideline differ (dose, escalation rate, uterine activity, stage of labour (first or second stage)) for women with a uterine scar?	Does guideline differ (dose, escalation rate, uterine activity, stage of labour (first or second stage)) for women with a twin pregnancy?	Does guideline differ (dose, escalation rate, uterine activity, stage of labour (first or second stage)) for women in pre-term labour?	Do local guidelines differ from national guidelines? (If yes, give example)	Variations in guidelines	Who can start oxytocin infusion?	Criteria for starting oxytocin infusion	Contraindication to use	Criteria for stopping oxytocin infusion	Who was involved in the development of the guideline? (Obstetricians, midwives, users)
Austria	No	Institution 1		5 IU	0.9% Saline or Ringer-Lactate	500 mls	9 mls/hour	9 mls/hour, every 20 minutes		No	Yes	Continuously	No	No	No	No	No	-	-	Doctor, midwife	Augmentation of labour	Tachysystole	Tachysystole, bradycardia, indication for caesarean section
Austria	No	Institution 2		5 IU	Electrolytic solution (e.g., ELO-MEL isoton or Ringer-Lactate "Fresenius")	500 mls	18 mls/hour	20 minutes	90 mls/hour	No	Yes	Continuous CTG	No	No	No	No	No	-	-	Doctor, or midwife after consultation with doctor	First, the fetus should be evaluated via CTG for about 15 minutes. A vaginal examination should be performed beforehand. In case of fetal well-being and if no cervical dilation takes place under spontaneous contractions the infusion could be started.	Contraindications for a vaginal birth, shoulder dystocia, after induction of labour with vaginal use of e.g., PGE2	Not specified other conditions than shoulder dystocia. There is a section about adverse effects of oxytocin augmentation: hyperstimulation, asphyxia, pathological CTG and uterine rupture.	/
Austria	No	Institution 3		5 IU	Elo-mel	500 mls	18 mls/hour	6 mls/hour	120 mls/hour	Yes	Not stated	Continuous CTG	No	No	No	No	No	-	-	Midwife	Ineffective or fewer contractions during labour; epidural analgesia	-	Rupture of membranes, hyper frequent contractions, fetal distress, vaginal bleeding
Belgium	No	Institution	2017	10 IU (1mIU = 2 drops)	Glucose 5% in Saline 0.45%	1000 mls	12 mls/hour, 4 drops (dr)/minute, 2 mU	After 20 minutes, 24 mls/hour, 8 dr/minute, 4 mU; After 40 minutes, 36 mls/hour, 12 dr/minute, 6 mU; After 60 minutes, 54 mls/hour, 18 dr/minute, 9 mU; After 80 minutes, 84 mls/hour, 28 dr/minute, 4 mU; After 100 minutes, 120 mls/hour, 40 dr/minute, 20 mU; At 120 minutes, 180 mls/hour, 60 dr/minute, 30 mU (only on medical advice)	120 mls/hour or 20 mU	Yes	Yes	Continuous monitoring	No	No	Yes	No	No	-	-	Obstetrician, or midwife when delegated by obstetrician	Bishop score of 7 or higher. Induction of labour. High fetal head in multiparous women with intact membranes, dystocia in 1st stage of labour (no progress > 1 h)	Maternal Asthma for Prostaglandin. Uterine scar for Prostaglandin.	Hyperstimulation (> 5 contractions/10 minute)	Only protocol, no guideline
Belgium	No	Food and Drug Administration guidance	2014	10 IU	Isotonic glucose solution	1 IU /100 mls	1 to 4 mU/minute = 0.1 to 0.4 mls/minute (2 to 8 dr/minute)	Progressive until desired effect and only if fetal heartrate and frequency and duration of the contractions is monitored closely. If hyperstimulation of the uterus or fetal distress occurs, the infusion should be stopped. If after infusion of 500 mls no regular contractions are observed, induction of labour should be stopped	Maximum: 20 mU/minute = 2 mls/minute = 40 dr/minute	No	Yes	Closely	No	No	No	No	No	Unsure	Unsure	Not stated. It refers to the pharmacological characteristics	1. Induction of labour in post-term pregnancy, preterm rupture of membranes, pre-eclampsia 2. Insufficient uterine contractions at the onset of during labour 3. During caesarean section, after delivery of the fetus and placenta, in order to stimulate contraction of the uterus and avoid bleeding 4. Prevention of bleeding after delivery and prevention of postpartum-uterine atony (in the latter Meth…	1. Sensitivity of oxytocin or one of the products in the syntocinon solution 2. Hypertonic uterus, fetal distress 3. Every situation in which a vaginal delivery is contra-indicated: cephalopelvic disproportion, position of the fetus, placenta praevia, vasa praevia, placental abruption, prolapse of the umbilical cord, extreme stretching out of the uterus (grande multiparae, polyhydramnios, uterine…	Overdose: fetal distress, overstimulation of the uterus, hypertony	Sigma-Tau Industrie Farmaceutiche Riunite s.p.a. Viale Shakespeare, 47 - 00144, Rome, Italië Delegation of Power: MPCA bvba, Vrijestraat 28, B-9960 Assenede
Cyprus	No	Institution	2016	2.5 IU or 5IU	Hartmans, Dextrose 5%. Saline 0.9%	500 mls	Unclear	Unclear	Unclear	No	Yes	Early first stage every 15 minutes. Late first stage every 5-10 minutes	No	No	Yes	Yes	No	No national guideline	-	Obstetricians	Cervical ripening, women's history, progress of labour	Cephalopelvic disproportion, fetal distress	Hypersensitivity, cephalopelvic disproportion, hypertonic contractions. Fetal distress	No guidelines
Denmark	Yes, on augmentation of labour only.	National	2014	10 IU	0.9% Saline	1000 mls	3.3 mU/minute (20 mls/hour)	3.3 mU/minute (20 mls/hour) every 20 minutes	30 mU/minute (180 mls/ hour)	Guideline on augmentation of labour only	Unclear. There is no mention in of the amount of oxytocin infused per minute in relation to contractions. However, the guideline stresses that the infusion should only be escalated until there is a maximum of 5 contractions in a 10-minute interval	The guideline stresses that there should be no more than 5 contractions within a 10-minute interval but does not mention any systematic recording of uterine contractions	Yes	No	No	No	No	Many local guidelines are based on recommendations from the Danish Society of Obstetrics and Gynaecology (DSOG), who published there last guideline around 1999/2000. Some local guidelines are now based on the national guideline published in 2014.	-	The attending midwife may commence oxytocin in a nulliparous woman in the first or second stage of labour at ≥37 weeks’ gestation (with a singleton pregnancy and cephalic presentation), but it is recommended as good clinical practise to discuss the decision with a senior colleague	If the membranes are intact, an amniotomy should be performed before oxytocin is commenced, and progression of labour should be observed for 1-2 hours. The guideline does not specifically mention use of CTG, but before use of intravenous use of oxytocin usually there should be a normal CTG (20 minutes) and the CTG should be continued throughout labour	No reference to contraindications to use. But before use of oxytocin, the attending midwife should follow a checklist (based on a project called "Safe Births"). The checklist comprises the following items: the condition of the fetus (CTG), the perspective of the labouring woman, any risk factors, cephalopelvic disproportion (absolute/relative), rotation and station of the fetal head, are the memb…	First stage of labour: after four hours use of intravenous oxytocin and still no adequate progression of labour, the attending midwife should discuss the situation with a senior colleague. If there are less than 5 contractions within a 10 minute interval, the oxytocin could be commenced for another two hours. After that an instrumental delivery should be considered. In second stage of labour the …	Mainly obstetricians and one midwife. No users.
Germany (minimum)	No	Institution		Specific criteria provided by each hospital
Germany (maximum)	No	Institution
Ireland	Yes	National; one institution	2016	10IU	0.9% Saline	1000 mls	1-5mU/minute (6-30 mls/hour).	1-5mU/minute (6-30 mls/hour) every 15-30 minutes	30mU/minute (180 mls/hour)	No	Yes	Measured over 15 minute intervals	Yes	Yes	If the woman has a uterine scar, oxytocin should not be started in the second stage of labour	The decision to accelerate labour in a twin (or multiple) pregnancy should be made by a senior obstetrician.	The decision to accelerate labour in a pre-term pregnancy should be made by a senior obstetrician.	Yes	Doses range from 5 IU to 60 IU in 42 to 1000 mls solution	A senior midwife may commence oxytocin in a nulliparous woman in the first or second stage of labour at ≥37 weeks’ gestation (with a singleton pregnancy and cephalic presentation)	If the membranes are intact, an amniotomy should be performed before oxytocin is commenced. Continuous electronic fetal monitoring should be performed for a minimum of 20 minutes before starting oxytocin, and should be continued until the baby is delivered. If there is non-reassuring fetal testing the oxytocin should not be commenced until the CTG trace has been reviewed by a senior obstetrician …	Non-reassuring fetal testing Over-contracting (tachysystole) of the uterus Previous scar on the body of uterus such as previous uterine perforation, classical section or myomectomy (nulliparous or parous women) Transverse or oblique lie of the fetus Malpresentation such as face, brow or breech	If there is non-reassuring fetal testing present while on oxytocin, the woman should be reviewed by an obstetrician. Consideration should be given to performing a fetal blood sample and reducing or stopping oxytocin. If there is non-reassuring fetal testing or a poor quality CTG the midwife in charge should be informed immediately and if clinically indicated the oxytocin infusion stopped immediat…	Institute of Obstetricians and Gynaecologists, Royal College of Physicians of Ireland and the Clinical Strategy and Programmes Division, Health Service Executive (HSE). Comprises of a group of Obstetricians and Gynaecologists from the Institute
Italy	No	Institution	2018	5 IU	0.9% Saline	500 mls	5 IU in 500 mls (10mU/ ml) Saline at 15 mls/hour	15 mls/hour every 15 minutes, up to labour contractions of, normally, 3 strong and regular contractions lasting approx. 1 minute in 10 minutes)	180 mls/hour	No	Yes	Continuously, via continuous monitoring EFM-CTG	No	No	No	No	No	There is no national guideline. Anecdotally, local protocol differs in terms of starting dose (e.g., 5 vs 15 mls/hour, and escalation rates (e.g., 15 mls/hour per 15 minutes versus 30 minutes)	Yes	Doctors, and midwives under doctors' prescription	Medical indication (e.g., protraction of pregnancy, hypertensive disorders, IUGR-SGA, cholestasis, olighydroamnious, polyhydramnious), absence of spontaneous labour, FHR in CTG, absence of abnormal uterine contractions (e.g. hypertonicity)	Severe IUGR, tachysystole, placenta Previa, transverse or oblique lie of the fetus, malpresentation, such as face, brow or breech, cord prolapse, genital herpes in active phase, previous CS with longitudinal incision	Altered CTG, tachysystole, hypertonic contractions	Mainly obstetricians and one midwife. No users.
Norway	Yes	National	2014	10IU	0.9% Saline or Ringer-Lactate	1000 mls	5 mU/minute (30 mls/hour)	2.5 mU/minute every 15 minutes	30 mU/minute (180 mls/ hour)	Not stated	Yes	Every 15 - 30 minutes, always before increasing dose	No	No	-	No	No	The guidelines from the Norwegian Medical Association are well known and adhered to. Some hospitals may have slightly different guidelines.	-	Midwife on delegated responsibility.	Oxytocin augmentation is recommended if there is slow progress and inefficient contractions in the active phase of labour. Continuous CTG if oxytocin augmentation.	Cephalo pelvic disproportion	Not conditions specified other than shoulder dystocia. There is a section about adverse effects of oxytocin augmentation: hyperstimulation, asphyxia and uterine rupture.	Developed by Norwegian Association of obstetricians and Gynaecologists. They usually invite a midwife to participate in the guideline group. Users are not involved.
Poland	No	Two institutions	2017	5 IU/ mls	0.9% Saline, Glucose 5%	50 mls	5 IU in 50 mls Saline at 0.6-1.2 mls/hour	1.2 mls/hour every 30 minutes, up to regular contractions (normally 3 strong and regular contractions lasting approx. 1 minute in 10 minutes	18 mls/hour	No	Yes	Continuously, via continuous monitoring CTG	No	No	No	No	No	-		Midwife under doctors' prescription	Not stated	Not stated	In the tachysystole, escalation rate is 3 mU/minute and is reduced for 1mU/minute when tachysystole occurs	Obstetricians
South Africa	Yes	National	2016	5IU	Ringers Lactate	1000 mls	25 mls/hour (2U/minute	50 mls/hour every 30 minute - hospital guidelines: double every 30 minutes: start with 3 mls for 30 minutes then: 6 mls/hour then, 12 mls/hour then, 24 mls/hour then, 48 mls/hour then 60 mls/hour, after 30 minutes.	200 mls/hour or 3-4 contractions >40 seconds. If the infusion rate reaches 200 mls/hour and strong contractions are not achieved, increase the dose by starting an infusion of 10 units in 1 litre at 150 mls/hour, increasing to 200 mls/hour if necessary.	No	Yes	Every 30 minutes for 10 minutes; sometimes continuous CTG	No	No	Contraindicated in women with previous CS.	Induction of labour not contraindicated. Can be used after the birth of the first twin to improve uterine contractions for the birth of the second twin	Nothing in National guideline. In hospital guideline: In case of prolonged premature ROM (>24 hours), after 3rd dose of dexamethasone steroid IMI and antibiotic prophylaxis regime with chorio-amnionitis. IOL will be conducted	Some hospitals have own guidelines. Doctor's prescription in private hospitals	Example from one hospital's guideline: 10iU/1000 mls Ringers Lactate, start with 3 mls/hour	Registered midwife (SANC) according to regime or prescription	Only use intrapartum oxytocin in facilities with 24-hour caesarean section facilities. Use oxytocin with great caution in multiparous women, after excluding CPD. Use CTG for fetal monitoring. For cardiac and hypertensive women, use oxytocin at lower fluid infusion rate in a 200 mls bag.	Evidence of fetal distress. Do not use oxytocin in women with parity ≥5, or with previous caesarean section.	Stop in case of fetal distress, sudden blood stained liquor and coupled contractions.	National guidelines developed by a team of obstetricians and midwives. No users involved.
Sweden	Yes	National	2011	5 IU (8.3 microgram/ mls, 5 IU/ mls))	0.9% Saline	500 mls or 2 mls/1000 mls, 10 IU/1000 mls), that is same concentration but in 500 or 1000 mls	20 mls per hour	Increase 20 mls/hour every 20 minutes	180 mls/hour (can be raised after that but after doctor's order only)	No	Yes	Measured over 10 minutes. There is no mention of how often contractions should be recorded but it states that there should also be a special checklist for oxytocin and there the contractions should be noted every time the oxytocin dose is changed and if not changed, every hour.	Same for primiparous and multiparous women. If rate of contractions exceeds 5 per 10 minutes, the oxytocin infusion rate should be lowered (re-check and lower or stop if contractions still > 5/10 minute), if fetal heartrate is affected infusion should be stopped and an obstetrician called. In second stage the oxytocin rate could be started at a higher dose (30-50 mls per hour) and increased more …	Same for primiparous and multiparous women. If rate of contractions exceeds 5 per 10 minutes, the oxytocin infusion rate should be lowered (re-check and lower or stop if contractions still > 5/10 minute), if fetal heartrate is affected infusion should be stopped and an obstetrician called. In second stage the oxytocin rate could be started at a higher dose (30-50 mls per hour) and increased more …	Same guidelines on oxytocin administration but enhanced surveillance if the woman has a uterine scar. A little unclear because all women with oxytocin treatment should be monitored with continuous CTG but increased awareness that previous CS is a stated risk.	Same guidelines on oxytocin administration but guideline states that enhanced surveillance in multiple pregnancy. Order from obstetrician is needed. Monitoring of twins/multiple pregnancy is described in local guidelines.	Same guidelines on administer oxytocin. Order from obstetrician is needed.	Most clinics follow the national guidelines but there may be some variations. Local guidelines on oxytocin treatment mostly/often follow the national guidelines.	Possible variations between clinics but local guidelines not accessed.	An obstetrician must make the decision to start oxytocin, the midwife manages it. In the second stage: a midwife can make the decision	Criteria for oxytocin treatment must be followed; exceeding a 3-hour action line at the partogram, normal CTG trace, monitor with continuous CTG, no indication of asphyxia, ruptured membranes, minimum 1 hour after ruptured membranes. National patient law says that the patient must be well-informed, participate in decision-making and agree to the treatment. In the second stage, the criteria are: m…	Hypersensitivity, cephalopelvic disproportion, hypertonic contractions. Increased monitoring if: previous caesarean section, severe cardiovascular disease, severe pre-eclampsia, multiparous women. Long infusion and high total dose carry a risk of fluid overload due antidiuretic effect of oxytocin.	Measures with oxytocin infusion should be taken when CTG non-reassuring or if hyperstimulation of contractions (> 5 contractions/10 minutes), a common cause of CTG deviation. If > 5 contractions/10 minutes and/or fetal effects: • Reduce the infusion rate to the previous rate. Wait a little while. • If continued non-reassuring CTG: stop the oxytocin infusion and call a doctor. • If hypertonic labo…	In step 1, the main work was done by 2 doctors and 2 midwives (statistician and other experts were involved in a systematic review, meta-analysis and writing the report). In step 2, 3 doctors and 3 midwives were involved. Finally, another group of 2 doctors and 2 midwives gave comments.
Switzerland French speaking regions	No	French speaking regions	2012	5IU	0.9% Saline	500 mls	30 mls/hour	15 mls/hour every 30 minutes. If there are >7 contractions in 15 minutes then no further escalation	360 mls/hour Maximum total dose: 10 IU	No	Yes	Measured over 15 minute intervals	No	No	No	No	No	Unclear	-	Unclear	<1cm cervical dilatation per hour during first stage of labour. No progress of birth (descent and rotation) during 30 minutes in second stage of labour.	Not described	After 6 hours of titration. No other stopping criteria described	Obstetricians
Switzerland German and Italian speaking regions	No	German and Italian speaking regions	2012	5IU	Ringerfundin Braun	500 mls	12 mls/hour	12 mls/hour every 30 minutes. If there are 3-4 contractions in 10 minutes, no further escalation; if there are >4 contractions in 10 minutes, reduce by 12 mls/hour	108 mls/hour (0.018 IU/minute), to be titrated for a maximum of 30 minutes	No	Yes	Measured over 10 minute intervals	Unclear	Unclear	Unclear	No	No	Yes. In a small, non-representative enquiry among a few Swiss hospitals, there where some differences reported (e.g., escalation interval was every 15 minutes in some hospitals, 20 minutes in others, and the maximum dose 120 mls/hour was used in some hospitals. Some used NaCl instead of Ringer Lactate. One hospital stated they used 15 mls/hour as start dose and increased by 15 mls/hour every 30 m…	Yes (as stated)	Unclear	Ripe cervical status (with or without contractions). Insufficient progress in labour i.e., < 1cm dilatation per hour in active phase of labour, <3cm dilatation over 2 hours in the first stage of labour, or <1cm descent of the baby in the second stage of labour. Preconditions are: normal CTG, continuous CTG recording during oxytocin titration, medication for tocolysis ready for the case of an emer…	Not described	If CTG is abnormal, then inform obstetrician, stop oxytocin titration, possibly start tocolysis treatment. If spontaneous rupture of membranes, stop oxytocin for 30 minutes, possibly restart afterwards depending on uterine contractions. If no progress of labour after 6 hours of oxytocin titration , stop oxytocin and reconsider further proceeding.	Obstetricians of one particular hospital
