# Supplementary material for: How much synthetic oxytocin is infused during labour? A review and analysis of regimens used in 12 countries
Source: PLoS One. 2020 Jul 28;15(7):e0227941. doi: 10.1371/journal.pone.0227941 (PMC7386656; doi:10.1371/journal.pone.0227941)
Supplement: S3 Data — (XLSX) [file pone.0227941.s003.xlsx]

## Sheet: S3Oxytocin regimen calculations
S3 Oxytocin infusion start dose, escalation interval, escalation rate and maximum dose rate for all regimens
Ireland (minimum)			00:00:00	00:30:00	01:00:00	01:30:00	02:00:00	02:30:00	03:00:00	03:30:00	04:00:00	04:30:00	05:00:00	05:30:00	06:00:00	06:30:00	07:00:00	07:30:00	08:00:00
		Rate Escalation (IU/hr)	---	0.06	0.06	0.06	0.06	0.06	0.06	0.06	0.06	0.06	0.06	0.06	0.06	0.06	0.06	0.06	0.06
		Dose Rate (IU/hr)	0.06	0.12	0.18	0.24	0.3	0.36	0.42	0.48	0.54	0.6	0.66	0.72	0.78	0.84	0.9	0.96	1.02
		Dose (IU)	---	0.03	0.06	0.09	0.12	0.15	0.18	0.21	0.24	0.27	0.3	0.33	0.36	0.39	0.42	0.45	0.48
		Total Dose (IU)	---	0.03	0.09	0.18	0.3	0.45	0.63	0.84	1.08	1.35	1.65	1.98	2.34	2.73	3.15	3.6	4.08
Plateaus after	1 hour		---	0.03	0.09	0.15	0.21	0.27	0.33	0.39	0.45	0.51	0.57	0.63	0.69	0.75	0.81	0.87	0.93
	2 hours		---	0.03	0.09	0.18	0.3	0.42	0.54	0.66	0.78	0.9	1.02	1.14	1.26	1.38	1.5	1.62	1.74
	3 hours		---	0.03	0.09	0.18	0.3	0.45	0.63	0.81	0.99	1.17	1.35	1.53	1.71	1.89	2.07	2.25	2.43
	4 hours		---	0.03	0.09	0.18	0.3	0.45	0.63	0.84	1.08	1.32	1.56	1.8	2.04	2.28	2.52	2.76	3
	5 hours		---	0.03	0.09	0.18	0.3	0.45	0.63	0.84	1.08	1.35	1.65	1.95	2.25	2.55	2.85	3.15	3.45
	6 hours		---	0.03	0.09	0.18	0.3	0.45	0.63	0.84	1.08	1.35	1.65	1.98	2.34	2.7	3.06	3.42	3.78
	7 hours		---	0.03	0.09	0.18	0.3	0.45	0.63	0.84	1.08	1.35	1.65	1.98	2.34	2.73	3.15	3.57	3.99
	8 hours		---	0.03	0.09	0.18	0.3	0.45	0.63	0.84	1.08	1.35	1.65	1.98	2.34	2.73	3.15	3.6	4.08
Ireland (maximum)			00:00:00	00:15:00	00:30:00	00:45:00	01:00:00	01:15:00	01:30:00	01:45:00	02:00:00	02:15:00	02:30:00	02:45:00	03:00:00	03:15:00	03:30:00	03:45:00	04:00:00	04:15:00	04:30:00	04:45:00	05:00:00	05:15:00	05:30:00	05:45:00	06:00:00	06:15:00	06:30:00	06:45:00	07:00:00	07:15:00	07:30:00	07:45:00	08:00:00
		Rate Escalation (IU/hr)	---	0.3	0.3	0.3	0.3	0.3	0	0	0	0	0	0	0	0	0	0	0	0	0	0	0	0	0	0	0	0	0	0	0	0	0	0	0
		Dose Rate (IU/hr)	0.3	0.6	0.9	1.2	1.5	1.8	1.8	1.8	1.8	1.8	1.8	1.8	1.8	1.8	1.8	1.8	1.8	1.8	1.8	1.8	1.8	1.8	1.8	1.8	1.8	1.8	1.8	1.8	1.8	1.8	1.8	1.8	1.8
		Dose (IU)	---	0.075	0.15	0.225	0.3	0.375	0.45	0.45	0.45	0.45	0.45	0.45	0.45	0.45	0.45	0.45	0.45	0.45	0.45	0.45	0.45	0.45	0.45	0.45	0.45	0.45	0.45	0.45	0.45	0.45	0.45	0.45	0.45
		Total Dose (IU)	---	0.075	0.225	0.45	0.75	1.125	1.575	2.025	2.475	2.925	3.375	3.825	4.275	4.725	5.175	5.625	6.075	6.525	6.975	7.425	7.875	8.325	8.775	9.225	9.675	10.125	10.575	11.025	11.475	11.925	12.375	12.825	13.275
Plateaus after	1 hour		---	0.075	0.225	0.45	0.75	1.05	1.35	1.65	1.95	2.25	2.55	2.85	3.15	3.45	3.75	4.05	4.35	4.65	4.95	5.25	5.55	5.85	6.15	6.45	6.75	7.05	7.35	7.65	7.95	8.25	8.55	8.85	9.15
	2 hours		---	0.075	0.225	0.45	0.75	1.125	1.575	2.025	2.475	2.925	3.375	3.825	4.275	4.725	5.175	5.625	6.075	6.525	6.975	7.425	7.875	8.325	8.775	9.225	9.675	10.125	10.575	11.025	11.475	11.925	12.375	12.825	13.275
	3 hours		---	0.075	0.225	0.45	0.75	1.125	1.575	2.025	2.475	2.925	3.375	3.825	4.275	4.725	5.175	5.625	6.075	6.525	6.975	7.425	7.875	8.325	8.775	9.225	9.675	10.125	10.575	11.025	11.475	11.925	12.375	12.825	13.275
	4 hours		---	0.075	0.225	0.45	0.75	1.125	1.575	2.025	2.475	2.925	3.375	3.825	4.275	4.725	5.175	5.625	6.075	6.525	6.975	7.425	7.875	8.325	8.775	9.225	9.675	10.125	10.575	11.025	11.475	11.925	12.375	12.825	13.275
	5 hours		---	0.075	0.225	0.45	0.75	1.125	1.575	2.025	2.475	2.925	3.375	3.825	4.275	4.725	5.175	5.625	6.075	6.525	6.975	7.425	7.875	8.325	8.775	9.225	9.675	10.125	10.575	11.025	11.475	11.925	12.375	12.825	13.275
	6 hours		---	0.075	0.225	0.45	0.75	1.125	1.575	2.025	2.475	2.925	3.375	3.825	4.275	4.725	5.175	5.625	6.075	6.525	6.975	7.425	7.875	8.325	8.775	9.225	9.675	10.125	10.575	11.025	11.475	11.925	12.375	12.825	13.275
	7 hours		---	0.075	0.225	0.45	0.75	1.125	1.575	2.025	2.475	2.925	3.375	3.825	4.275	4.725	5.175	5.625	6.075	6.525	6.975	7.425	7.875	8.325	8.775	9.225	9.675	10.125	10.575	11.025	11.475	11.925	12.375	12.825	13.275
	8 hours		---	0.075	0.225	0.45	0.75	1.125	1.575	2.025	2.475	2.925	3.375	3.825	4.275	4.725	5.175	5.625	6.075	6.525	6.975	7.425	7.875	8.325	8.775	9.225	9.675	10.125	10.575	11.025	11.475	11.925	12.375	12.825	13.275
Italy			00:00:00	00:15:00	00:30:00	00:45:00	01:00:00	01:15:00	01:30:00	01:45:00	02:00:00	02:15:00	02:30:00	02:45:00	03:00:00	03:15:00	03:30:00	03:45:00	04:00:00	04:15:00	04:30:00	04:45:00	05:00:00	05:15:00	05:30:00	05:45:00	06:00:00	06:15:00	06:30:00	06:45:00	07:00:00	07:15:00	07:30:00	07:45:00	08:00:00
		Rate Escalation (IU/hr)	---	0.15	0.15	0.15	0.15	0.15	0.15	0.15	0.15	0.15	0.15	0.15	0	0	0	0	0	0	0	0	0	0	0	0	0	0	0	0	0	0	0	0	0
		Dose Rate (IU/hr)	0.15	0.3	0.45	0.6	0.75	0.9	1.05	1.2	1.35	1.5	1.65	1.8	1.8	1.8	1.8	1.8	1.8	1.8	1.8	1.8	1.8	1.8	1.8	1.8	1.8	1.8	1.8	1.8	1.8	1.8	1.8	1.8	1.8
		Dose (IU)	---	0.0375	0.075	0.1125	0.15	0.1875	0.225	0.2625	0.3	0.3375	0.375	0.4125	0.45	0.45	0.45	0.45	0.45	0.45	0.45	0.45	0.45	0.45	0.45	0.45	0.45	0.45	0.45	0.45	0.45	0.45	0.45	0.45	0.45
		Total Dose (IU)	---	0.0375	0.1125	0.225	0.375	0.5625	0.7875	1.05	1.35	1.6875	2.0625	2.475	2.925	3.375	3.825	4.275	4.725	5.175	5.625	6.075	6.525	6.975	7.425	7.875	8.325	8.775	9.225	9.675	10.125	10.575	11.025	11.475	11.925
Plateaus after	1 hour		---	0.0375	0.1125	0.225	0.375	0.525	0.675	0.825	0.975	1.125	1.275	1.425	1.575	1.725	1.875	2.025	2.175	2.325	2.475	2.625	2.775	2.925	3.075	3.225	3.375	3.525	3.675	3.825	3.975	4.125	4.275	4.425	4.575
	2 hours		---	0.0375	0.1125	0.225	0.375	0.5625	0.7875	1.05	1.35	1.65	1.95	2.25	2.55	2.85	3.15	3.45	3.75	4.05	4.35	4.65	4.95	5.25	5.55	5.85	6.15	6.45	6.75	7.05	7.35	7.65	7.95	8.25	8.55
	3 hours		---	0.0375	0.1125	0.225	0.375	0.5625	0.7875	1.05	1.35	1.6875	2.0625	2.475	2.925	3.375	3.825	4.275	4.725	5.175	5.625	6.075	6.525	6.975	7.425	7.875	8.325	8.775	9.225	9.675	10.125	10.575	11.025	11.475	11.925
	4 hours		---	0.0375	0.1125	0.225	0.375	0.5625	0.7875	1.05	1.35	1.6875	2.0625	2.475	2.925	3.375	3.825	4.275	4.725	5.175	5.625	6.075	6.525	6.975	7.425	7.875	8.325	8.775	9.225	9.675	10.125	10.575	11.025	11.475	11.925
	5 hours		---	0.0375	0.1125	0.225	0.375	0.5625	0.7875	1.05	1.35	1.6875	2.0625	2.475	2.925	3.375	3.825	4.275	4.725	5.175	5.625	6.075	6.525	6.975	7.425	7.875	8.325	8.775	9.225	9.675	10.125	10.575	11.025	11.475	11.925
	6 hours		---	0.0375	0.1125	0.225	0.375	0.5625	0.7875	1.05	1.35	1.6875	2.0625	2.475	2.925	3.375	3.825	4.275	4.725	5.175	5.625	6.075	6.525	6.975	7.425	7.875	8.325	8.775	9.225	9.675	10.125	10.575	11.025	11.475	11.925
	7 hours		---	0.0375	0.1125	0.225	0.375	0.5625	0.7875	1.05	1.35	1.6875	2.0625	2.475	2.925	3.375	3.825	4.275	4.725	5.175	5.625	6.075	6.525	6.975	7.425	7.875	8.325	8.775	9.225	9.675	10.125	10.575	11.025	11.475	11.925
	8 hours		---	0.0375	0.1125	0.225	0.375	0.5625	0.7875	1.05	1.35	1.6875	2.0625	2.475	2.925	3.375	3.825	4.275	4.725	5.175	5.625	6.075	6.525	6.975	7.425	7.875	8.325	8.775	9.225	9.675	10.125	10.575	11.025	11.475	11.925
Norway			00:00:00	00:15:00	00:30:00	00:45:00	01:00:00	01:15:00	01:30:00	01:45:00	02:00:00	02:15:00	02:30:00	02:45:00	03:00:00	03:15:00	03:30:00	03:45:00	04:00:00	04:15:00	04:30:00	04:45:00	05:00:00	05:15:00	05:30:00	05:45:00	06:00:00	06:15:00	06:30:00	06:45:00	07:00:00	07:15:00	07:30:00	07:45:00	08:00:00
		Rate Escalation (IU/hr)	---	0.15	0.15	0.15	0.15	0.15	0.15	0.15	0.15	0.15	0.15	0	0	0	0	0	0	0	0	0	0	0	0	0	0	0	0	0	0	0	0	0	0
		Dose Rate (IU/hr)	0.3	0.45	0.6	0.75	0.9	1.05	1.2	1.35	1.5	1.65	1.8	1.8	1.8	1.8	1.8	1.8	1.8	1.8	1.8	1.8	1.8	1.8	1.8	1.8	1.8	1.8	1.8	1.8	1.8	1.8	1.8	1.8	1.8
		Dose (IU)	---	0.075	0.1125	0.15	0.1875	0.225	0.2625	0.3	0.3375	0.375	0.4125	0.45	0.45	0.45	0.45	0.45	0.45	0.45	0.45	0.45	0.45	0.45	0.45	0.45	0.45	0.45	0.45	0.45	0.45	0.45	0.45	0.45	0.45
		Total Dose (IU)	---	0.075	0.1875	0.3375	0.525	0.75	1.0125	1.3125	1.65	2.025	2.4375	2.8875	3.3375	3.7875	4.2375	4.6875	5.1375	5.5875	6.0375	6.4875	6.9375	7.3875	7.8375	8.2875	8.7375	9.1875	9.6375	10.0875	10.5375	10.9875	11.4375	11.8875	12.3375
Plateaus after	1 hour		---	0.075	0.1875	0.3375	0.525	0.7125	0.9	1.0875	1.275	1.4625	1.65	1.8375	2.025	2.2125	2.4	2.5875	2.775	2.9625	3.15	3.3375	3.525	3.7125	3.9	4.0875	4.275	4.4625	4.65	4.8375	5.025	5.2125	5.4	5.5875	5.775
	2 hours		---	0.075	0.1875	0.3375	0.525	0.75	1.0125	1.3125	1.65	1.9875	2.325	2.6625	3	3.3375	3.675	4.0125	4.35	4.6875	5.025	5.3625	5.7	6.0375	6.375	6.7125	7.05	7.3875	7.725	8.0625	8.4	8.7375	9.075	9.4125	9.75
	3 hours		---	0.075	0.1875	0.3375	0.525	0.75	1.0125	1.3125	1.65	2.025	2.4375	2.8875	3.3375	3.7875	4.2375	4.6875	5.1375	5.5875	6.0375	6.4875	6.9375	7.3875	7.8375	8.2875	8.7375	9.1875	9.6375	10.0875	10.5375	10.9875	11.4375	11.8875	12.3375
	4 hours		---	0.075	0.1875	0.3375	0.525	0.75	1.0125	1.3125	1.65	2.025	2.4375	2.8875	3.3375	3.7875	4.2375	4.6875	5.1375	5.5875	6.0375	6.4875	6.9375	7.3875	7.8375	8.2875	8.7375	9.1875	9.6375	10.0875	10.5375	10.9875	11.4375	11.8875	12.3375
	5 hours		---	0.075	0.1875	0.3375	0.525	0.75	1.0125	1.3125	1.65	2.025	2.4375	2.8875	3.3375	3.7875	4.2375	4.6875	5.1375	5.5875	6.0375	6.4875	6.9375	7.3875	7.8375	8.2875	8.7375	9.1875	9.6375	10.0875	10.5375	10.9875	11.4375	11.8875	12.3375
	6 hours		---	0.075	0.1875	0.3375	0.525	0.75	1.0125	1.3125	1.65	2.025	2.4375	2.8875	3.3375	3.7875	4.2375	4.6875	5.1375	5.5875	6.0375	6.4875	6.9375	7.3875	7.8375	8.2875	8.7375	9.1875	9.6375	10.0875	10.5375	10.9875	11.4375	11.8875	12.3375
	7 hours		---	0.075	0.1875	0.3375	0.525	0.75	1.0125	1.3125	1.65	2.025	2.4375	2.8875	3.3375	3.7875	4.2375	4.6875	5.1375	5.5875	6.0375	6.4875	6.9375	7.3875	7.8375	8.2875	8.7375	9.1875	9.6375	10.0875	10.5375	10.9875	11.4375	11.8875	12.3375
	8 hours		---	0.075	0.1875	0.3375	0.525	0.75	1.0125	1.3125	1.65	2.025	2.4375	2.8875	3.3375	3.7875	4.2375	4.6875	5.1375	5.5875	6.0375	6.4875	6.9375	7.3875	7.8375	8.2875	8.7375	9.1875	9.6375	10.0875	10.5375	10.9875	11.4375	11.8875	12.3375
Germany (minimum)			00:00:00	00:20:00	00:40:00	01:00:00	01:20:00	01:40:00	02:00:00	02:20:00	02:40:00	03:00:00	03:20:00	03:40:00	04:00:00	04:20:00	04:40:00	05:00:00	05:20:00	05:40:00	06:00:00	06:20:00	06:40:00	07:00:00	07:20:00	07:40:00	08:00:00
		Rate Escalation (IU/hr)	---	0	0	0.072	0	0	0.072	0	0	0.072	0	0	0.072	0	0	0.072	0	0	0	0	0	0	0	0	0
		Dose Rate (IU/hr)	0.072	0.072	0.072	0.144	0.144	0.144	0.216	0.216	0.216	0.288	0.288	0.288	0.36	0.36	0.36	0.432	0.432	0.432	0.432	0.432	0.432	0.432	0.432	0.432	0.432
		Dose (IU)	---	0.024	0.024	0.024	0.048	0.048	0.048	0.072	0.072	0.072	0.096	0.096	0.096	0.12	0.12	0.12	0.144	0.144	0.144	0.144	0.144	0.144	0.144	0.144	0.144
		Total Dose (IU)	---	0.024	0.048	0.072	0.12	0.168	0.216	0.288	0.36	0.432	0.528	0.624	0.72	0.84	0.96	1.08	1.224	1.368	1.512	1.656	1.8	1.944	2.088	2.232	2.376
Plateaus after	1 hour		---	0.024	0.05	0.072	0.096	0.12	0.144	0.168	0.192	0.216	0.24	0.264	0.288	0.312	0.336	0.36	0.384	0.408	0.432	0.456	0.48	0.504	0.528	0.552	0.576
	2 hours		---	0.024	0.048	0.072	0.12	0.168	0.216	0.264	0.312	0.36	0.408	0.456	0.504	0.552	0.6	0.648	0.696	0.744	0.792	0.84	0.888	0.936	0.984	1.032	1.08
	3 hours		---	0.024	0.048	0.072	0.12	0.168	0.216	0.288	0.36	0.432	0.504	0.576	0.648	0.72	0.792	0.864	0.936	1.008	1.08	1.152	1.224	1.296	1.368	1.44	1.512
	4 hours		---	0.024	0.048	0.072	0.12	0.168	0.216	0.288	0.36	0.432	0.528	0.624	0.72	0.816	0.912	1.008	1.104	1.2	1.296	1.392	1.488	1.584	1.68	1.776	1.872
	5 hours		---	0.024	0.048	0.072	0.12	0.168	0.216	0.288	0.36	0.432	0.528	0.624	0.72	0.84	0.96	1.08	1.224	1.368	1.512	1.656	1.8	1.944	2.088	2.232	2.376
	6 hours		---	0.024	0.048	0.072	0.12	0.168	0.216	0.288	0.36	0.432	0.528	0.624	0.72	0.84	0.96	1.08	1.224	1.368	1.512	1.656	1.8	1.944	2.088	2.232	2.376
	7 hours		---	0.024	0.048	0.072	0.12	0.168	0.216	0.288	0.36	0.432	0.528	0.624	0.72	0.84	0.96	1.08	1.224	1.368	1.512	1.656	1.8	1.944	2.088	2.232	2.376
	8 hours		---	0.024	0.048	0.072	0.12	0.168	0.216	0.288	0.36	0.432	0.528	0.624	0.72	0.84	0.96	1.08	1.224	1.368	1.512	1.656	1.8	1.944	2.088	2.232	2.376
Germany (maximum)			00:00:00	00:20:00	00:40:00	01:00:00	01:20:00	01:40:00	02:00:00	02:20:00	02:40:00	03:00:00	03:20:00	03:40:00	04:00:00	04:20:00	04:40:00	05:00:00	05:20:00	05:40:00	06:00:00	06:20:00	06:40:00	07:00:00	07:20:00	07:40:00	08:00:00
		Rate Escalation (IU/hr)	---	0.9	0.9	0.9	0	0	0	0	0	0	0	0	0	0	0	0	0	0	0	0	0	0	0	0	0
		Dose Rate (IU/hr)	0.9	1.8	2.7	3.6	3.6	3.6	3.6	3.6	3.6	3.6	3.6	3.6	3.6	3.6	3.6	3.6	3.6	3.6	3.6	3.6	3.6	3.6	3.6	3.6	3.6
		Dose (IU)	---	0.3	0.6	0.9	1.2	1.2	1.2	1.2	1.2	1.2	1.2	1.2	1.2	1.2	1.2	1.2	1.2	1.2	1.2	1.2	1.2	1.2	1.2	1.2	1.2
		Total Dose (IU)	---	0.3	0.9	1.8	3	4.2	5.4	6.6	7.8	9	10.2	11.4	12.6	13.8	15	16.2	17.4	18.6	19.8	21	22.2	23.4	24.6	25.8	27
Plateaus after	1 hour		---	0.3	0.9	1.8	2.7	3.6	4.5	5.4	6.3	7.2	8.1	9	9.9	10.8	11.7	12.6	13.5	14.4	15.3	16.2	17.1	18	18.9	19.8	20.7
	2 hours		---	0.3	0.9	1.8	3	4.2	5.4	6.6	7.8	9	10.2	11.4	12.6	13.8	15	16.2	17.4	18.6	19.8	21	22.2	23.4	24.6	25.8	27
	3 hours		---	0.3	0.9	1.8	3	4.2	5.4	6.6	7.8	9	10.2	11.4	12.6	13.8	15	16.2	17.4	18.6	19.8	21	22.2	23.4	24.6	25.8	27
	4 hours		---	0.3	0.9	1.8	3	4.2	5.4	6.6	7.8	9	10.2	11.4	12.6	13.8	15	16.2	17.4	18.6	19.8	21	22.2	23.4	24.6	25.8	27
	5 hours		---	0.3	0.9	1.8	3	4.2	5.4	6.6	7.8	9	10.2	11.4	12.6	13.8	15	16.2	17.4	18.6	19.8	21	22.2	23.4	24.6	25.8	27
	6 hours		---	0.3	0.9	1.8	3	4.2	5.4	6.6	7.8	9	10.2	11.4	12.6	13.8	15	16.2	17.4	18.6	19.8	21	22.2	23.4	24.6	25.8	27
	7 hours		---	0.3	0.9	1.8	3	4.2	5.4	6.6	7.8	9	10.2	11.4	12.6	13.8	15	16.2	17.4	18.6	19.8	21	22.2	23.4	24.6	25.8	27
	8 hours		---	0.3	0.9	1.8	3	4.2	5.4	6.6	7.8	9	10.2	11.4	12.6	13.8	15	16.2	17.4	18.6	19.8	21	22.2	23.4	24.6	25.8	27
Denmark			00:00:00	00:20:00	00:40:00	01:00:00	01:20:00	01:40:00	02:00:00	02:20:00	02:40:00	03:00:00	03:20:00	03:40:00	04:00:00	04:20:00	04:40:00	05:00:00	05:20:00	05:40:00	06:00:00	06:20:00	06:40:00	07:00:00	07:20:00	07:40:00	08:00:00
		Rate Escalation (IU/hr)	---	0.2	0.2	0.2	0.2	0.2	0.2	0.2	0.2	0	0	0	0	0	0	0	0	0	0	0	0	0	0	0	0
		Dose Rate (IU/hr)	0.2	0.4	0.6	0.8	1	1.2	1.4	1.6	1.8	1.8	1.8	1.8	1.8	1.8	1.8	1.8	1.8	1.8	1.8	1.8	1.8	1.8	1.8	1.8	1.8
		Dose (IU)	---	0.0666667	0.133333	0.2	0.266667	0.333333	0.4	0.466667	0.533333	0.6	0.6	0.6	0.6	0.6	0.6	0.6	0.6	0.6	0.6	0.6	0.6	0.6	0.6	0.6	0.6
		Total Dose (IU)	---	0.0666667	0.2	0.4	0.666667	1	1.4	1.86667	2.4	3	3.6	4.2	4.8	5.4	6	6.6	7.2	7.8	8.4	9	9.6	10.2	10.8	11.4	12
Plateaus after	1 hour		---	0.0666667	0.2	0.4	0.6	0.8	1	1.2	1.4	1.6	1.8	2	2.2	2.4	2.6	2.8	3	3.2	3.4	3.6	3.8	4	4.2	4.4	4.6
	2 hours		---	0.0666667	0.2	0.4	0.666667	1	1.4	1.8	2.2	2.6	3	3.4	3.8	4.2	4.6	5	5.4	5.8	6.2	6.6	7	7.4	7.8	8.2	8.6
	3 hours		---	0.0666667	0.2	0.4	0.666667	1	1.4	1.86667	2.4	3	3.6	4.2	4.8	5.4	6	6.6	7.2	7.8	8.4	9	9.6	10.2	10.8	11.4	12
	4 hours		---	0.0666667	0.2	0.4	0.666667	1	1.4	1.86667	2.4	3	3.6	4.2	4.8	5.4	6	6.6	7.2	7.8	8.4	9	9.6	10.2	10.8	11.4	12
	5 hours		---	0.0666667	0.2	0.4	0.666667	1	1.4	1.86667	2.4	3	3.6	4.2	4.8	5.4	6	6.6	7.2	7.8	8.4	9	9.6	10.2	10.8	11.4	12
	6 hours		---	0.0666667	0.2	0.4	0.666667	1	1.4	1.86667	2.4	3	3.6	4.2	4.8	5.4	6	6.6	7.2	7.8	8.4	9	9.6	10.2	10.8	11.4	12
	7 hours		---	0.0666667	0.2	0.4	0.666667	1	1.4	1.86667	2.4	3	3.6	4.2	4.8	5.4	6	6.6	7.2	7.8	8.4	9	9.6	10.2	10.8	11.4	12
	8 hours		---	0.0666667	0.2	0.4	0.666667	1	1.4	1.86667	2.4	3	3.6	4.2	4.8	5.4	6	6.6	7.2	7.8	8.4	9	9.6	10.2	10.8	11.4	12
Sweden			00:00:00	00:20:00	00:40:00	01:00:00	01:20:00	01:40:00	02:00:00	02:20:00	02:40:00	03:00:00	03:20:00	03:40:00	04:00:00	04:20:00	04:40:00	05:00:00	05:20:00	05:40:00	06:00:00	06:20:00	06:40:00	07:00:00	07:20:00	07:40:00	08:00:00
		Rate Escalation (IU/hr)	---	0.2	0.2	0.2	0.2	0.2	0.2	0.2	0.2	0	0	0	0	0	0	0	0	0	0	0	0	0	0	0	0
		Dose Rate (IU/hr)	0.2	0.4	0.6	0.8	1	1.2	1.4	1.6	1.8	1.8	1.8	1.8	1.8	1.8	1.8	1.8	1.8	1.8	1.8	1.8	1.8	1.8	1.8	1.8	1.8
		Dose (IU)	---	0.0666667	0.133333	0.2	0.266667	0.333333	0.4	0.466667	0.533333	0.6	0.6	0.6	0.6	0.6	0.6	0.6	0.6	0.6	0.6	0.6	0.6	0.6	0.6	0.6	0.6
		Total Dose (IU)	---	0.0666667	0.2	0.4	0.666667	1	1.4	1.86667	2.4	3	3.6	4.2	4.8	5.4	6	6.6	7.2	7.8	8.4	9	9.6	10.2	10.8	11.4	12
Plateaus after	1 hour		---	0.0666667	0.2	0.4	0.6	0.8	1	1.2	1.4	1.6	1.8	2	2.2	2.4	2.6	2.8	3	3.2	3.4	3.6	3.8	4	4.2	4.4	4.6
	2 hours		---	0.0666667	0.2	0.4	0.666667	1	1.4	1.8	2.2	2.6	3	3.4	3.8	4.2	4.6	5	5.4	5.8	6.2	6.6	7	7.4	7.8	8.2	8.6
	3 hours		---	0.0666667	0.2	0.4	0.666667	1	1.4	1.86667	2.4	3	3.6	4.2	4.8	5.4	6	6.6	7.2	7.8	8.4	9	9.6	10.2	10.8	11.4	12
	4 hours		---	0.0666667	0.2	0.4	0.666667	1	1.4	1.86667	2.4	3	3.6	4.2	4.8	5.4	6	6.6	7.2	7.8	8.4	9	9.6	10.2	10.8	11.4	12
	5 hours		---	0.0666667	0.2	0.4	0.666667	1	1.4	1.86667	2.4	3	3.6	4.2	4.8	5.4	6	6.6	7.2	7.8	8.4	9	9.6	10.2	10.8	11.4	12
	6 hours		---	0.0666667	0.2	0.4	0.666667	1	1.4	1.86667	2.4	3	3.6	4.2	4.8	5.4	6	6.6	7.2	7.8	8.4	9	9.6	10.2	10.8	11.4	12
	7 hours		---	0.0666667	0.2	0.4	0.666667	1	1.4	1.86667	2.4	3	3.6	4.2	4.8	5.4	6	6.6	7.2	7.8	8.4	9	9.6	10.2	10.8	11.4	12
	8 hours		---	0.0666667	0.2	0.4	0.666667	1	1.4	1.86667	2.4	3	3.6	4.2	4.8	5.4	6	6.6	7.2	7.8	8.4	9	9.6	10.2	10.8	11.4	12
Belgium			00:00:00	00:20:00	00:40:00	01:00:00	01:20:00	01:40:00	02:00:00	02:20:00	02:40:00	03:00:00	03:20:00	03:40:00	04:00:00	04:20:00	04:40:00	05:00:00	05:20:00	05:40:00	06:00:00	06:20:00	06:40:00	07:00:00	07:20:00	07:40:00	08:00:00
		Rate Escalation (IU/hr)	---	0.12	0.12	0.18	0.3	0.36	0	0	0	0	0	0	0	0	0	0	0	0	0	0	0	0	0	0	0
		Dose Rate (IU/hr)	0.12	0.24	0.36	0.54	0.84	1.2	1.2	1.2	1.2	1.2	1.2	1.2	1.2	1.2	1.2	1.2	1.2	1.2	1.2	1.2	1.2	1.2	1.2	1.2	1.2
		Dose (IU)	---	0.04	0.08	0.12	0.18	0.28	0.4	0.4	0.4	0.4	0.4	0.4	0.4	0.4	0.4	0.4	0.4	0.4	0.4	0.4	0.4	0.4	0.4	0.4	0.4
		Total Dose (IU)	---	0.04	0.12	0.24	0.42	0.7	1.1	1.5	1.9	2.3	2.7	3.1	3.5	3.9	4.3	4.7	5.1	5.5	5.9	6.3	6.7	7.1	7.5	7.9	8.3
Plateaus after	1 hour		---	0.04	0.12	0.24	0.36	0.48	0.6	0.72	0.84	0.96	1.08	1.2	1.32	1.44	1.56	1.68	1.8	1.92	2.04	2.16	2.28	2.4	2.52	2.64	2.76
	2 hours		---	0.04	0.12	0.24	0.42	0.7	1.1	1.5	1.9	2.3	2.7	3.1	3.5	3.9	4.3	4.7	5.1	5.5	5.9	6.3	6.7	7.1	7.5	7.9	8.3
	3 hours		---	0.04	0.12	0.24	0.42	0.7	1.1	1.5	1.9	2.3	2.7	3.1	3.5	3.9	4.3	4.7	5.1	5.5	5.9	6.3	6.7	7.1	7.5	7.9	8.3
	4 hours		---	0.04	0.12	0.24	0.42	0.7	1.1	1.5	1.9	2.3	2.7	3.1	3.5	3.9	4.3	4.7	5.1	5.5	5.9	6.3	6.7	7.1	7.5	7.9	8.3
	5 hours		---	0.04	0.12	0.24	0.42	0.7	1.1	1.5	1.9	2.3	2.7	3.1	3.5	3.9	4.3	4.7	5.1	5.5	5.9	6.3	6.7	7.1	7.5	7.9	8.3
	6 hours		---	0.04	0.12	0.24	0.42	0.7	1.1	1.5	1.9	2.3	2.7	3.1	3.5	3.9	4.3	4.7	5.1	5.5	5.9	6.3	6.7	7.1	7.5	7.9	8.3
	7 hours		---	0.04	0.12	0.24	0.42	0.7	1.1	1.5	1.9	2.3	2.7	3.1	3.5	3.9	4.3	4.7	5.1	5.5	5.9	6.3	6.7	7.1	7.5	7.9	8.3
	8 hours		---	0.04	0.12	0.24	0.42	0.7	1.1	1.5	1.9	2.3	2.7	3.1	3.5	3.9	4.3	4.7	5.1	5.5	5.9	6.3	6.7	7.1	7.5	7.9	8.3
Austria (minimum)			00:00:00	00:20:00	00:40:00	01:00:00	01:20:00	01:40:00	02:00:00	02:20:00	02:40:00	03:00:00	03:20:00	03:40:00	04:00:00	04:20:00	04:40:00	05:00:00	05:20:00	05:40:00	06:00:00	06:20:00	06:40:00	07:00:00	07:20:00	07:40:00	08:00:00
		Rate Escalation (IU/hr)	---	0.09	0.09	0.09	0.09	0.09	0.09	0.09	0.09	0.09	0	0	0	0	0	0	0	0	0	0	0	0	0	0	0
		Dose Rate (IU/hr)	0.09	0.18	0.27	0.36	0.45	0.54	0.63	0.72	0.81	0.9	0.9	0.9	0.9	0.9	0.9	0.9	0.9	0.9	0.9	0.9	0.9	0.9	0.9	0.9	0.9
		Dose (IU)	---	0.03	0.06	0.09	0.12	0.15	0.18	0.21	0.24	0.27	0.3	0.3	0.3	0.3	0.3	0.3	0.3	0.3	0.3	0.3	0.3	0.3	0.3	0.3	0.3
		Total Dose (IU)	---	0.03	0.09	0.18	0.3	0.45	0.63	0.84	1.08	1.35	1.65	1.95	2.25	2.55	2.85	3.15	3.45	3.75	4.05	4.35	4.65	4.95	5.25	5.55	5.85
Plateaus after	1 hour		---	0.03	0.09	0.18	0.27	0.36	0.45	0.54	0.63	0.72	0.81	0.9	0.99	1.08	1.17	1.26	1.35	1.44	1.53	1.62	1.71	1.8	1.89	1.98	2.07
	2 hours		---	0.03	0.09	0.18	0.3	0.45	0.63	0.81	0.99	1.17	1.35	1.53	1.71	1.89	2.07	2.25	2.43	2.61	2.79	2.97	3.15	3.33	3.51	3.69	3.87
	3 hours		---	0.03	0.09	0.18	0.3	0.45	0.63	0.84	1.08	1.35	1.62	1.92	2.22	2.52	2.82	3.12	3.42	3.72	4.02	4.32	4.62	4.92	5.22	5.52	5.82
	4 hours		---	0.03	0.09	0.18	0.3	0.45	0.63	0.84	1.08	1.35	1.65	1.95	2.25	2.55	2.85	3.15	3.45	3.75	4.05	4.35	4.65	4.95	5.25	5.55	5.85
	5 hours		---	0.03	0.09	0.18	0.3	0.45	0.63	0.84	1.08	1.35	1.65	1.95	2.25	2.55	2.85	3.15	3.45	3.75	4.05	4.35	4.65	4.95	5.25	5.55	5.85
	6 hours		---	0.03	0.09	0.18	0.3	0.45	0.63	0.84	1.08	1.35	1.65	1.95	2.25	2.55	2.85	3.15	3.45	3.75	4.05	4.35	4.65	4.95	5.25	5.55	5.85
	7 hours		---	0.03	0.09	0.18	0.3	0.45	0.63	0.84	1.08	1.35	1.65	1.95	2.25	2.55	2.85	3.15	3.45	3.75	4.05	4.35	4.65	4.95	5.25	5.55	5.85
	8 hours		---	0.03	0.09	0.18	0.3	0.45	0.63	0.84	1.08	1.35	1.65	1.95	2.25	2.55	2.85	3.15	3.45	3.75	4.05	4.35	4.65	4.95	5.25	5.55	5.85
Austria (maximum)			00:00:00	00:20:00	00:40:00	01:00:00	01:20:00	01:40:00	02:00:00	02:20:00	02:40:00	03:00:00	03:20:00	03:40:00	04:00:00	04:20:00	04:40:00	05:00:00	05:20:00	05:40:00	06:00:00	06:20:00	06:40:00	07:00:00	07:20:00	07:40:00	08:00:00
		Rate Escalation (IU/hr)	---	0.06	0.06	0.06	0.06	0.06	0.06	0.06	0.06	0.06	0.06	0.06	0.06	0.06	0.06	0.06	0.06	0.06	0	0	0	0	0	0	0
		Dose Rate (IU/hr)	0.18	0.24	0.3	0.36	0.42	0.48	0.54	0.6	0.66	0.72	0.78	0.84	0.9	0.96	1.02	1.08	1.14	1.2	1.2	1.2	1.2	1.2	1.2	1.2	1.2
		Dose (IU)	---	0.06	0.08	0.1	0.12	0.14	0.16	0.18	0.2	0.22	0.24	0.26	0.28	0.3	0.32	0.34	0.36	0.38	0.4	0.4	0.4	0.4	0.4	0.4	0.4
		Total Dose (IU)	---	0.06	0.14	0.24	0.36	0.5	0.66	0.84	1.04	1.26	1.5	1.76	2.04	2.34	2.66	3	3.36	3.74	4.14	4.54	4.94	5.34	5.74	6.14	6.54
Plateaus after	1 hour		---	0.06	0.14	0.24	0.34	0.44	0.54	0.64	0.74	0.84	0.94	1.04	1.14	1.24	1.34	1.44	1.54	1.64	1.74	1.84	1.94	2.04	2.14	2.24	2.34
	2 hours		---	0.06	0.14	0.24	0.36	0.5	0.66	0.82	0.98	1.14	1.3	1.46	1.62	1.78	1.94	2.1	2.26	2.42	2.58	2.74	2.9	3.06	3.22	3.38	3.54
	3 hours		---	0.06	0.14	0.24	0.36	0.5	0.66	0.84	1.04	1.26	1.48	1.7	1.92	2.14	2.36	2.58	2.8	3.02	3.24	3.46	3.68	3.9	4.12	4.34	4.56
	4 hours		---	0.06	0.14	0.24	0.36	0.5	0.66	0.84	1.04	1.26	1.5	1.76	2.04	2.32	2.6	2.88	3.16	3.44	3.72	4	4.28	4.56	4.84	5.12	5.4
	5 hours		---	0.06	0.14	0.24	0.36	0.5	0.66	0.84	1.04	1.26	1.5	1.76	2.04	2.34	2.66	3	3.34	3.68	4.02	4.36	4.7	5.04	5.38	5.72	6.06
	6 hours		---	0.06	0.14	0.24	0.36	0.5	0.66	0.84	1.04	1.26	1.5	1.76	2.04	2.34	2.66	3	3.36	3.74	4.14	4.54	4.94	5.34	5.74	6.14	6.54
	7 hours		---	0.06	0.14	0.24	0.36	0.5	0.66	0.84	1.04	1.26	1.5	1.76	2.04	2.34	2.66	3	3.36	3.74	4.14	4.54	4.94	5.34	5.74	6.14	6.54
	8 hours		---	0.06	0.14	0.24	0.36	0.5	0.66	0.84	1.04	1.26	1.5	1.76	2.04	2.34	2.66	3	3.36	3.74	4.14	4.54	4.94	5.34	5.74	6.14	6.54
Switzerland (German & Italian speaking regions)			00:00:00	00:30:00	01:00:00	01:30:00	02:00:00	02:30:00	03:00:00	03:30:00	04:00:00	04:30:00	05:00:00	05:30:00	06:00:00	06:30:00	07:00:00	07:30:00	08:00:00
		Rate Escalation (IU/hr)	---	0.12	0.12	0.12	0.12	0.12	0.12	0.12	0.12	0	0	0	0	0	0	0	0
		Dose Rate (IU/hr)	0.12	0.24	0.36	0.48	0.6	0.72	0.84	0.96	1.08	1.08	1.08	1.08	1.08	1.08	1.08	1.08	1.08
		Dose (IU)	---	0.06	0.12	0.18	0.24	0.3	0.36	0.42	0.48	0.54	0.54	0.54	0.54	0.54	0.54	0.54	0.54
		Total Dose (IU)	---	0.06	0.18	0.36	0.6	0.9	1.26	1.68	2.16	2.7	3.24	3.78	4.32	4.86	5.4	5.94	6.48
Plateaus after	1 hour		---	0.06	0.18	0.3	0.42	0.54	0.66	0.78	0.9	1.02	1.14	1.26	1.38	1.5	1.62	1.74	1.86
	2 hours		---	0.06	0.18	0.36	0.6	0.84	1.08	1.32	1.56	1.8	2.04	2.28	2.52	2.76	3	3.24	3.48
	3 hours		---	0.06	0.18	0.36	0.6	0.9	1.26	1.62	1.98	2.34	2.7	3.06	3.42	3.78	4.14	4.5	4.86
	4 hours		---	0.06	0.18	0.36	0.6	0.9	1.26	1.68	2.16	2.64	3.12	3.6	4.08	4.56	5.04	5.52	6
	5 hours		---	0.06	0.18	0.36	0.6	0.9	1.26	1.68	2.16	2.7	3.24	3.78	4.32	4.86	5.4	5.94	6.48
	6 hours		---	0.06	0.18	0.36	0.6	0.9	1.26	1.68	2.16	2.7	3.24	3.78	4.32	4.86	5.4	5.94	6.48
	7 hours		---	0.06	0.18	0.36	0.6	0.9	1.26	1.68	2.16	2.7	3.24	3.78	4.32	4.86	5.4	5.94	6.48
	8 hours		---	0.06	0.18	0.36	0.6	0.9	1.26	1.68	2.16	2.7	3.24	3.78	4.32	4.86	5.4	5.94	6.48
Switzerland (French speaking region)			00:00:00	00:30:00	01:00:00	01:30:00	02:00:00	02:30:00	03:00:00	03:30:00	04:00:00	04:30:00	05:00:00	05:30:00	06:00:00	06:30:00	07:00:00	07:30:00	08:00:00
		Rate Escalation (IU/hr)	---	0.15	0.15	0.15	0.15	0.15	0.15	0.15	0.15	0.15	0.15	0.15	0.15	0.15	0.15	0.15	0.15
		Dose Rate (IU/hr)	0.15	0.3	0.45	0.6	0.75	0.9	1.05	1.2	1.35	1.5	1.65	1.8	1.95	2.1	2.25	2.4	2.55
		Dose (IU)	---	0.075	0.15	0.225	0.3	0.375	0.45	0.525	0.6	0.675	0.75	0.825	0.9	0.975	1.05	1.125	1.2
		Total Dose (IU)	---	0.075	0.225	0.45	0.75	1.125	1.575	2.1	2.7	3.375	4.125	4.95	5.85	6.825	7.875	9	10.2
Plateaus after	1 hour		---	0.075	0.225	0.375	0.525	0.675	0.825	0.975	1.125	1.275	1.425	1.575	1.725	1.875	2.025	2.175	2.325
	2 hours		---	0.075	0.225	0.45	0.75	1.05	1.35	1.65	1.95	2.25	2.55	2.85	3.15	3.45	3.75	4.05	4.35
	3 hours		---	0.075	0.225	0.45	0.75	1.125	1.575	2.025	2.475	2.925	3.375	3.825	4.275	4.725	5.175	5.625	6.075
	4 hours		---	0.075	0.225	0.45	0.75	1.125	1.575	2.1	2.7	3.3	3.9	4.5	5.1	5.7	6.3	6.9	7.5
	5 hours		---	0.075	0.225	0.45	0.75	1.125	1.575	2.1	2.7	3.375	4.125	4.875	5.625	6.375	7.125	7.875	8.625
	6 hours		---	0.075	0.225	0.45	0.75	1.125	1.575	2.1	2.7	3.375	4.125	4.95	5.85	6.75	7.65	8.55	9.45
	7 hours		---	0.075	0.225	0.45	0.75	1.125	1.575	2.1	2.7	3.375	4.125	4.95	5.85	6.825	7.875	8.925	9.975
	8 hours		---	0.075	0.225	0.45	0.75	1.125	1.575	2.1	2.7	3.375	4.125	4.95	5.85	6.825	7.875	9	10.2
South Africa			00:00:00	00:30:00	01:00:00	01:30:00	02:00:00	02:30:00	03:00:00	03:30:00	04:00:00	04:30:00	05:00:00	05:30:00	06:00:00	06:30:00	07:00:00	07:30:00	08:00:00
		Rate Escalation (IU/hr)	---	0.25	0.25	0.25	0.12	0	0	0	0	0	0	0	0	0	0	0	0
		Dose Rate (IU/hr)	0.125	0.375	0.625	0.875	0.995	0.995	0.995	0.995	0.995	0.995	0.995	0.995	0.995	0.995	0.995	0.995	0.995
		Dose (IU)	---	0.0625	0.1875	0.3125	0.4375	0.4975	0.4975	0.4975	0.4975	0.4975	0.4975	0.4975	0.4975	0.4975	0.4975	0.4975	0.4975
		Total Dose (IU)	---	0.0625	0.25	0.5625	1	1.4975	1.995	2.4925	2.99	3.4875	3.985	4.4825	4.98	5.4775	5.975	6.4725	6.97
Plateaus after	1 hour		---	0.0625	0.25	0.4375	0.625	0.8125	1	1.1875	1.375	1.5625	1.75	1.9375	2.125	2.3125	2.5	2.6875	2.875
	2 hours		---	0.0625	0.25	0.5625	1	1.4375	1.875	2.3125	2.75	3.1875	3.625	4.0625	4.5	4.9375	5.375	5.8125	6.25
	3 hours		---	0.0625	0.25	0.5625	1	1.4975	1.995	2.4925	2.99	3.4875	3.985	4.4825	4.98	5.4775	5.975	6.4725	6.97
	4 hours		---	0.0625	0.25	0.5625	1	1.4975	1.995	2.4925	2.99	3.4875	3.985	4.4825	4.98	5.4775	5.975	6.4725	6.97
	5 hours		---	0.0625	0.25	0.5625	1	1.4975	1.995	2.4925	2.99	3.4875	3.985	4.4825	4.98	5.4775	5.975	6.4725	6.97
	6 hours		---	0.0625	0.25	0.5625	1	1.4975	1.995	2.4925	2.99	3.4875	3.985	4.4825	4.98	5.4775	5.975	6.4725	6.97
	7 hours		---	0.0625	0.25	0.5625	1	1.4975	1.995	2.4925	2.99	3.4875	3.985	4.4825	4.98	5.4775	5.975	6.4725	6.97
	8 hours		---	0.0625	0.25	0.5625	1	1.4975	1.995	2.4925	2.99	3.4875	3.985	4.4825	4.98	5.4775	5.975	6.4725	6.97
Poland minimum			00:00:00	00:30:00	01:00:00	01:30:00	02:00:00	02:30:00	03:00:00	03:30:00	04:00:00	04:30:00	05:00:00	05:30:00	06:00:00	06:30:00	07:00:00	07:30:00	08:00:00
		Rate Escalation (IU/hr)	---	0.12	0.12	0.12	0.12	0.12	0.12	0.12	0.12	0.12	0.12	0.12	0.12	0.12	0.12	0.12	0
		Dose Rate (IU/hr)	0.06	0.18	0.3	0.42	0.54	0.66	0.78	0.9	1.02	1.14	1.26	1.38	1.5	1.62	1.74	1.8	1.8
		Dose (IU)	---	0.03	0.09	0.15	0.21	0.27	0.33	0.39	0.45	0.51	0.57	0.63	0.69	0.75	0.81	0.87	0.9
		Total Dose (IU)	---	0.03	0.12	0.27	0.48	0.75	1.08	1.47	1.92	2.43	3	3.63	4.32	5.07	5.88	6.75	7.65
Plateaus after	1 hour		---	0.03	0.12	0.21	0.3	0.39	0.48	0.57	0.66	0.75	0.84	0.93	1.02	1.11	1.2	1.29	1.38
	2 hours		---	0.03	0.12	0.27	0.48	0.69	0.9	1.11	1.32	1.53	1.74	1.95	2.16	2.37	2.58	2.79	3
	3 hours		---	0.03	0.12	0.27	0.48	0.75	1.08	1.41	1.74	2.07	2.4	2.73	3.06	3.39	3.72	4.05	4.38
	4 hours		---	0.03	0.12	0.27	0.48	0.75	1.08	1.47	1.92	2.37	2.82	3.27	3.72	4.17	4.62	5.07	5.52
	5 hours		---	0.03	0.12	0.27	0.48	0.75	1.08	1.47	1.92	2.43	3	3.57	4.14	4.71	5.28	5.85	6.42
	6 hours		---	0.03	0.12	0.27	0.48	0.75	1.08	1.47	1.92	2.43	3	3.63	4.32	5.01	5.7	6.39	7.08
	7 hours		---	0.03	0.12	0.27	0.48	0.75	1.08	1.47	1.92	2.43	3	3.63	4.32	5.07	5.88	6.69	7.5
	8 hours		---	0.03	0.12	0.27	0.48	0.75	1.08	1.47	1.92	2.43	3	3.63	4.32	5.07	5.88	6.75	7.65
Poland Maximum			00:00:00	00:30:00	01:00:00	01:30:00	02:00:00	02:30:00	03:00:00	03:30:00	04:00:00	04:30:00	05:00:00	05:30:00	06:00:00	06:30:00	07:00:00	07:30:00	08:00:00
		Rate Escalation (IU/hr)	---	0.12	0.12	0.12	0.12	0.12	0.12	0.12	0.12	0.12	0.12	0.12	0.12	0.12	0.12	0	0
		Dose Rate (IU/hr)	0.12	0.24	0.36	0.48	0.6	0.72	0.84	0.96	1.08	1.2	1.32	1.44	1.56	1.68	1.8	1.8	1.8
		Dose (IU)	---	0.06	0.12	0.18	0.24	0.3	0.36	0.42	0.48	0.54	0.6	0.66	0.72	0.78	0.84	0.9	0.9
		Total Dose (IU)	---	0.06	0.18	0.36	0.6	0.9	1.26	1.68	2.16	2.7	3.3	3.96	4.68	5.46	6.3	7.2	8.1
Plateaus after	1 hour		---	0.06	0.18	0.3	0.42	0.54	0.66	0.78	0.9	1.02	1.14	1.26	1.38	1.5	1.62	1.74	1.86
	2 hours		---	0.06	0.18	0.36	0.6	0.84	1.08	1.32	1.56	1.8	2.04	2.28	2.52	2.76	3	3.24	3.48
	3 hours		---	0.06	0.18	0.36	0.6	0.9	1.26	1.62	1.98	2.34	2.7	3.06	3.42	3.78	4.14	4.5	4.86
	4 hours		---	0.06	0.18	0.36	0.6	0.9	1.26	1.68	2.16	2.64	3.12	3.6	4.08	4.56	5.04	5.52	6
	5 hours		---	0.06	0.18	0.36	0.6	0.9	1.26	1.68	2.16	2.7	3.3	3.9	4.5	5.1	5.7	6.3	6.9
	6 hours		---	0.06	0.18	0.36	0.6	0.9	1.26	1.68	2.16	2.7	3.3	3.96	4.68	5.4	6.12	6.84	7.56
	7 hours		---	0.06	0.18	0.36	0.6	0.9	1.26	1.68	2.16	2.7	3.3	3.96	4.68	5.46	6.3	7.14	7.98
	8 hours		---	0.06	0.18	0.36	0.6	0.9	1.26	1.68	2.16	2.7	3.3	3.96	4.68	5.46	6.3	7.2	8.1
